# Supplementary material for: A Novel High Performance Liquid Chromatography Method for Camphor Determination and Application in Cosmetics and Pharmaceuticals: Development and Validation
Source: Molecules. 2024 Sep 10;29(18):4290. doi: 10.3390/molecules29184290 (PMC11433730; doi:10.3390/molecules29184290)
Supplement: Supplementary file 1 [file molecules-29-04290-s001.zip]

Archive with 1 entries (1 files):
- molecules-3171942-supplementary.xlsx
