# Supplementary material for: A Novel High Performance Liquid Chromatography Method for Camphor Determination and Application in Cosmetics and Pharmaceuticals: Development and Validation
Source: Molecules. 2024 Sep 10;29(18):4290. doi: 10.3390/molecules29184290 (PMC11433730; doi:10.3390/molecules29184290)
Supplement: Supplementary file 1 [file molecules-29-04290-s001.zip › molecules-3171942-supplementary.xlsx]

## Sheet: Sheet1
Extraction optimization
Sample type	EtOH : MF (ml)	Temperature (˚C)	Time (min)	Ultrasound	Sample mark	Weigh (g) Sample 1	HPLC measurment (μg/mL), Sample 1	Concentration (μg/g sample), Sample 1	Recovery (%), Sample 1	Weigh (g), Sample 2	HPLC measurment (μg/mL), Sample 2	Concentration (μg/g sample), Sample 2	Recovery (%), Sample 2	Weigh (g), Sample 3	HPLC measurment (μg/mL), Sample 3	Concentration (μg/g sample), Sample 3	Recovery (%), Sample 3	Average recovery (%)	STDEV (%)	RSD (%)					TOP 3 samples
Cream	5:0	35	15	NO	K2	1	2.946	1473	98.2	0.99	2.971	1500.51	100.034	1	2.978	1489	99.2667	99.1668	0.751917	0.758235					Sample type	EtOH : MF (ml)	Temperature (˚C)	Time (min)	Ultrasound	Sample mark	Average recovery (%)	STDEV (%)	RSD (%)
Ointment	5:0	50	15	YES	M5	0.99	2.947	1488.38	99.2256	0.99	2.923	1476.26	98.4175	0.99	2.926	1477.78	98.5185	98.7205	0.359498	0.364157
Gel	3:2	35	15	YES	G17	1	2.851	1425.5	95.0333	1	2.881	1440.5	96.0333	1	2.893	1446.5	96.4333	95.8333	0.588784	0.614383					Cream	5:0	35	15	NO	K2	99.1668	0.751917	0.758235
Cream	5:0	35	30	YES	K3	1	2.851	1425.5	95.0333	1	2.881	1440.5	96.0333	1	2.893	1446.5	96.4333	95.8333	0.588784	0.614383					Ointment	5:0	50	15	YES	M5	98.7205	0.359498	0.364157
Ointment	5:0	50	30	NO	M8	1.02	2.908	1425.49	95.0327	1.02	2.841	1392.65	92.8431	1	2.855	1427.5	95.1667	94.3475	1.06515	1.12896					Gel	3:2	35	15	YES	G17	95.8333	0.588784	0.614383
Ointment	5:0	50	30	YES	M7	1.05	2.887	1374.76	91.6508	1.02	2.868	1405.88	93.7255	1	2.867	1433.5	95.5667	93.6477	1.5996	1.7081
Gel	3:2	35	30	YES	G19	1.01	2.844	1407.92	93.8614	1.03	2.821	1369.42	91.2945	1	2.84	1420	94.6667	93.2742	1.43793	1.54162					Samples with Recovery value above 90 %
Cream	5:0	35	30	NO	K4	1.03	2.791	1354.85	90.3236	1.02	2.795	1370.1	91.3399	1.01	2.824	1398.02	93.2013	91.6216	1.19159	1.30055
Cream	3:2	35	15	YES	K17	1.03	2.747	1333.5	88.8997	1	2.785	1392.5	92.8333	1.01	2.801	1386.63	92.4422	91.3918	1.76938	1.93604					Sample type	EtOH : MF (ml)	Temperature (˚C)	Time (min)	Ultrasound	Sample mark	Average recovery (%)	STDEV (%)	RSD (%)
Gel	3:2	35	30	NO	G20	1.02	2.757	1351.47	90.098	1.02	2.722	1334.31	88.9542	1	2.784	1392	92.8	90.6174	1.61241	1.77935
Ointment	5:0	50	15	NO	M6	1	2.787	1393.5	92.9	1.02	2.722	1334.31	88.9542	1	2.687	1343.5	89.5667	90.4736	1.73382	1.91638					Gel	3:2	35	30	YES	G19	93.2721	1.44	1.54
Ointment	4:1	50	15	YES	M13	1	2.78	1390	92.6667	1.01	2.63	1301.98	86.7987	1.01	2.622	1298.02	86.5347	88.6667	2.83048	3.19227					Gel	3:2	35	30	NO	G20	90.6174	1.61241	1.78
Ointment	4:1	50	30	YES	M15	1	2.622	1311	87.4	1.02	2.58	1264.71	84.3137	0.99	2.687	1357.07	90.4714	87.395	2.51385	2.87643					Ointment	5:0	50	30	NO	M8	94.3475	1.06515	1.13
Cream	5:0	50	15	YES	K5	1.01	2.63	1301.98	86.7987	1.01	2.492	1233.66	82.2442	1	2.741	1370.5	91.3667	86.8032	3.72422	4.29042					Ointment	5:0	50	30	YES	M7	93.6477	1.5996	1.71
Cream	4:1	35	30	YES	K11	1.01	2.579	1276.73	85.1155	1.01	2.557	1265.84	84.3894	1.01	2.601	1287.62	85.8416	85.1155	0.592836	0.696507					Ointment	5:0	50	15	NO	M6	90.4736	1.73382	1.92
Ointment	5:0	35	30	YES	M3	1	2.541	1270.5	84.7	0.99	2.567	1296.46	86.431	1.02	2.539	1244.61	82.9739	84.7016	1.41136	1.66628					Cream	5:0	35	30	YES	K3	95.8333	0.588784	0.614383
Cream	5:0	35	15	YES	K1	1.02	2.588	1268.63	84.5752	1.02	2.574	1261.76	84.1176	1.02	2.602	1275.49	85.0327	84.5752	0.373561	0.441691					Cream	5:0	35	30	NO	K4	91.6216	1.19159	1.30055
Cream	4:1	35	15	YES	K9	1.04	2.619	1259.13	83.9423	1	2.661	1330.5	88.7	1.01	2.399	1187.62	79.1749	83.9391	3.8886	4.63264					Cream	3:2	35	15	YES	K17	91.3918	1.76938	1.93604
Cream	5:0	50	30	YES	K7	1.01	2.526	1250.5	83.3663	1.05	2.498	1189.52	79.3016	1.02	2.676	1311.76	87.451	83.373	3.32698	3.99048
Ointment	3:2	50	15	YES	M21	1.01	2.521	1248.02	83.2013	1.04	2.514	1208.65	80.5769	1.05	2.703	1287.14	85.8095	83.1959	2.1362	2.56768
Ointment	3:2	50	30	YES	M23	1.01	2.502	1238.61	82.5743	1.01	2.487	1231.19	82.0792	1.01	2.517	1246.04	83.0693	82.5743	0.404206	0.489506
Ointment	3:2	35	15	YES	M17	0.99	2.39	1207.07	80.4714	0.99	2.389	1206.57	80.4377	1.01	2.439	1207.43	80.495	80.468	0.023527	0.0292376
Ointment	3:2	35	30	YES	M19	1	2.347	1173.5	78.2333	1	2.358	1179	78.6	1	2.336	1168	77.8667	78.2333	0.299382	0.382678
Ointment	4:1	35	15	YES	M9	0.99	2.253	1137.88	75.8586	0.99	2.311	1167.17	77.8114	0.99	2.195	1108.59	73.9057	75.8586	1.59451	2.10194
Gel	3:2	50	30	YES	G23	1.02	2.302	1128.43	75.2288	1.01	2.265	1121.29	74.7525	1.02	2.317	1135.78	75.719	75.2334	0.394577	0.524471
Gel	5:0	35	15	NO	G2	1.02	2.287	1121.08	74.7386	1.01	2.297	1137.13	75.8086	1.02	2.254	1104.9	73.6601	74.7358	0.877103	1.17361
Gel	5:0	50	30	NO	G8	1.01	2.264	1120.79	74.7195	1.01	2.291	1134.16	75.6106	0.99	2.193	1107.58	73.8384	74.7228	0.723492	0.968235
Gel	4:1	35	30	YES	G11	1	2.24	1120	74.6667	1.03	2.195	1065.53	71.0356	1	2.349	1174.5	78.3	74.6674	2.96568	3.97185
Ointment	4:1	35	30	YES	M11	1.01	2.238	1107.92	73.8614	1.04	2.219	1066.83	71.1218	1.02	2.344	1149.02	76.6013	73.8615	2.237	3.02864
Gel	3:2	50	15	YES	G21	0.99	2.191	1106.57	73.771	1.02	2.221	1088.73	72.5817	1.02	2.291	1123.04	74.8693	73.7407	0.934148	1.2668
Gel	4:1	50	15	YES	G13	0.99	2.19	1106.06	73.7374	0.98	2.207	1126.02	75.068	1.01	2.194	1086.14	72.4092	73.7382	1.08545	1.47203
Gel	4:1	35	30	NO	G12	1.02	2.255	1105.39	73.6928	1.01	2.287	1132.18	75.4785	1	2.157	1078.5	71.9	73.6905	1.46094	1.98253
Gel	4:1	35	15	YES	G9	1.02	2.253	1104.41	73.6275	1.02	2.198	1077.45	71.8301	1.02	2.308	1131.37	75.4248	73.6275	1.46756	1.99322
Ointment	5:0	35	15	YES	M1	0.99	2.183	1102.53	73.5017	1	2.175	1087.5	72.5	0.99	2.213	1117.68	74.5118	73.5045	0.82131	1.11736
Gel	4:1	35	15	NO	G10	1	2.205	1102.5	73.5	1.02	2.21	1083.33	72.2222	1	2.243	1121.5	74.7667	73.4963	1.03877	1.41336
Gel	5:0	35	15	YES	G1	1	2.202	1101	73.4	1	2.227	1113.5	74.2333	1	2.177	1088.5	72.5667	73.4	0.680414	0.926994
Gel	3:2	35	15	NO	G18	1.01	2.221	1099.5	73.3003	1.01	2.269	1123.27	74.8845	1.01	2.173	1075.74	71.7162	73.3003	1.29346	1.7646
Gel	5:0	50	30	YES	G7	1.01	2.221	1099.5	73.3003	1.01	2.099	1039.11	69.2739	1.01	2.343	1159.9	77.3267	73.3003	3.28754	4.48503
Gel	5:0	35	30	YES	G3	1.01	2.217	1097.52	73.1683	1.03	2.222	1078.64	71.9094	1.01	2.255	1116.34	74.4224	73.1667	1.02595	1.40221
Ointment	5:0	35	15	NO	M2	0.99	1.951	985.354	65.6902	1.01	2.23	1103.96	73.5974	0.99	2.307	1165.15	77.6768	72.3215	4.97595	6.88033
Gel	5:0	35	30	NO	G4	1.02	2.206	1081.37	72.0915	1.02	2.216	1086.27	72.4183	1.01	2.174	1076.24	71.7492	72.0863	0.273194	0.378982
Gel	4:1	50	30	YES	G15	0.99	2.103	1062.12	70.8081	1.05	2.118	1008.57	67.2381	1.01	2.254	1115.84	74.3894	70.8119	2.91953	4.12293
Ointment	4:1	35	30	NO	M12	1.02	2.087	1023.04	68.2026	1.04	2.101	1010.1	67.3397	1.02	2.113	1035.78	69.0523	68.1982	0.69915	1.02517
Cream	5:0	50	15	NO	K6	1.02	2.086	1022.55	68.1699	1.02	2.117	1037.75	69.183	0.99	1.995	1007.58	67.1717	68.1749	0.821113	1.20442
Ointment	5:0	35	30	NO	M4	1	2.002	1001	66.7333	1	2.095	1047.5	69.8333	1.02	2.054	1006.86	67.1242	67.8969	1.3785	2.03028
Gel	3:2	50	30	NO	G24	1	2.025	1012.5	67.5	0.98	2.014	1027.55	68.5034	1.02	2.035	997.549	66.5033	67.5022	0.816553	1.20967
Gel	3:2	50	15	NO	G22	1	1.945	972.5	64.8333	1.02	1.957	959.314	63.9542	1	1.962	981	65.4	64.7292	0.594801	0.918908
Ointment	3:2	35	30	NO	M20	1.01	1.935	957.921	63.8614	1	1.914	957	63.8	1.01	1.898	939.604	62.6403	63.4339	0.561733	0.885541
Gel	5:0	50	15	YES	G5	1	1.82	910	60.6667	1.02	1.825	894.608	59.6405	1	1.799	899.5	59.9667	60.0913	0.428089	0.712398
Ointment	3:2	35	15	NO	M18	0.99	1.587	801.515	53.4343	1	1.601	800.5	53.3667	0.99	1.651	833.838	55.5892	54.1301	1.03214	1.90678
Ointment	4:1	35	15	NO	M10	0.99	1.268	640.404	42.6936	1.02	1.29	632.353	42.1569	0.99	1.302	657.576	43.8384	42.8963	0.701279	1.63482
Ointment	4:1	50	15	NO	M14	1.02	1.21	593.137	39.5425	0.98	1.198	611.224	40.7483	1.01	1.185	586.634	39.1089	39.7999	0.693587	1.74269
Gel	5:0	50	15	NO	G6	1	1.163	581.5	38.7667	1.01	1.157	572.772	38.1848	1.01	1.122	555.446	37.0297	37.9937	0.721871	1.89997
Gel	4:1	50	15	NO	G14	1	0.841	420.5	28.0333	1.02	0.85	416.667	27.7778	1.02	0.779	381.863	25.4575	27.0895	1.15872	4.27738
Ointment	3:2	50	15	NO	M22	1	0.71	355	23.6667	1	0.68	340	22.6667	0.99	0.69	348.485	23.2323	23.1886	0.40942	1.76561
Gel	4:1	50	30	NO	G16	1	0	0	0	1.01	0	0	0	1.02	0	0	0	0	0	0
Cream	3:2	35	30	YES	K19	1.02	0	0	0	1.04	0	0	0	1.02	0	0	0	0	0	0
Cream	4:1	35	15	NO	K10	1.02	0	0	0	1.02	0	0	0	1.02	0	0	0	0	0	0
Cream	3:2	35	15	NO	K18	1.03	0	0	0	0.98	0	0	0	1.03	0	0	0	0	0	0
Cream	4:1	35	30	NO	K12	1.02	0	0	0	1.01	0	0	0	1.02	0	0	0	0	0	0
Cream	3:2	35	30	NO	K20	1.01	0	0	0	1.04	0	0	0	1.01	0	0	0	0	0	0
Cream	4:1	50	15	YES	K13	1.01	0	0	0	1.02	0	0	0	1.01	0	0	0	0	0	0
Cream	3:2	50	15	YES	K21	1	0	0	0	0.98	0	0	0	1.01	0	0	0	0	0	0
Cream	4:1	50	30	YES	K15	1.01	0	0	0	1.01	0	0	0	1.01	0	0	0	0	0	0
Cream	3:2	50	30	YES	K23	1.02	0	0	0	0.98	0	0	0	1.02	0	0	0	0	0	0
Cream	4:1	50	15	NO	K14	1	0	0	0	1.01	0	0	0	0.99	0	0	0	0	0	0
Cream	3:2	50	15	NO	K22	1.02	0	0	0	1.02	0	0	0	1.02	0	0	0	0	0	0
Cream	5:0	50	30	NO	K8	1.02	0	0	0	1.02	0	0	0	1.02	0	0	0	0	0	0
Cream	4:1	50	30	NO	K16	1.02	0	0	0	1	0	0	0	1.02	0	0	0	0	0	0
Cream	3:2	50	30	NO	K24	1.03	0	0	0	1.01	0	0	0	1.03	0	0	0	0	0	0
Ointment	4:1	50	30	NO	M16	1	0	0	0	1.01	0	0	0	1	0	0	0	0	0	0
Ointment	3:2	50	30	NO	M24	1	0	0	0	1	0	0	0	1	0	0	0	0	0	0

## Sheet: Sheet2
Sample type	EtOH : MF (ml)	Average recovery (%)	RSD (%)
Cream	5:0	99.1668	0.758235
Cream	5:0	95.8333	0.614383
Cream	5:0	91.6216	1.30055
Ointment	5:0	98.7205	0.364157
Ointment	5:0	94.3475	1.12896
Ointment	5:0	93.6477	1.7081
Ointment	5:0	90.4736	1.91638
Cream	3:2	91.3918	1.93604
Gel	3:2	95.8333	0.614383
Gel	3:2	93.2742	1.54162
Gel	3:2	90.6174	1.77935
Sample type	Temperature (˚C)	Average recovery (%)	RSD (%)
Cream	35	99.1668	0.758235
Cream	35	95.8333	0.614383
Cream	35	91.6216	1.30055
Cream	35	91.3918	1.93604
Gel	35	95.8333	0.614383
Gel	35	93.2742	1.54162
Gel	35	90.6174	1.77935
Ointment	50	98.7205	0.364157
Ointment	50	94.3475	1.12896
Ointment	50	93.6477	1.7081
Ointment	50	90.4736	1.91638
Sample type	Time (min)	Average recovery (%)	RSD (%)
Cream	15	99.1668	0.758235
Cream	15	91.3918	1.93604
Gel	15	95.8333	0.614383
Ointment	15	98.7205	0.364157
Ointment	15	90.4736	1.91638
Cream	30	95.8333	0.614383
Cream	30	91.6216	1.30055
Gel	30	93.2742	1.54162
Gel	30	90.6174	1.77935
Ointment	30	94.3475	1.12896
Ointment	30	93.6477	1.7081
Sample type	Ultrasound	Average recovery (%)	RSD (%)
Cream	NO	99.1668	0.758235
Cream	NO	91.6216	1.30055
Gel	NO	90.6174	1.77935
Ointment	NO	94.3475	1.12896
Ointment	NO	90.4736	1.91638
Cream	YES	95.8333	0.614383
Cream	YES	91.3918	1.93604
Gel	YES	95.8333	0.614383
Gel	YES	93.2742	1.54162
Ointment	YES	98.7205	0.364157
Ointment	YES	93.6477	1.7081
					Cream		Gel		Ointment
